# Supplementary material for: Phytochemical Profile, Antioxidant Capacity and Anticancer Potential of Water Extracts from In Vitro Cultivated Salvia aethiopis
Source: Molecules. 2025 Mar 23;30(7):1427. doi: 10.3390/molecules30071427 (PMC11990555; doi:10.3390/molecules30071427)
Supplement: Supplementary file 1 [file molecules-30-01427-s001.zip]

Archive with 1 entries (1 files):
- molecules-3531794-supplementary.pdf
